# Supplementary material for: NONHSAT021545/miR-330-3p/EREG: A Cooperative Axis in Breast Cancer Prognosis and Treatment
Source: J Clin Med. 2023 Mar 24;12(7):2478. doi: 10.3390/jcm12072478 (PMC10094950; doi:10.3390/jcm12072478)
Supplement: Supplementary file 1 [file jcm-12-02478-s001.zip]

Archive with 1 entries (1 files):
- jcm-2192141-supplementary.pdf
